# Supplementary material for: Learning Pathways and Students Performance: A Dynamic Complex System
Source: Entropy (Basel). 2023 Feb 3;25(2):291. doi: 10.3390/e25020291 (PMC9955738; doi:10.3390/e25020291)
Supplement: Supplementary file 1 [file entropy-25-00291-s001.zip]

Archive with 1 entries (1 files):
- entropy-2116588-supplementary.pdf
